# Supplementary material for: Combined Application of Leguminous Green Manure and Straw Determined Grain Yield and Nutrient Use Efficiency in Wheat–Maize–Sunflower Rotations System in Northwest China
Source: Plants (Basel). 2024 May 14;13(10):1358. doi: 10.3390/plants13101358 (PMC11125438; doi:10.3390/plants13101358)
Supplement: Supplementary file 1 [file plants-13-01358-s001.zip]

Archive with 1 entries (1 files):
- plants-3010723-supplementary.pdf
